# Supplementary material for: The Impact of Cardiopulmonary Bypass on the Structure and Mechanics of Red Blood Cells: Pilot Study
Source: J Clin Med. 2026 Feb 12;15(4):1435. doi: 10.3390/jcm15041435 (PMC12941588; doi:10.3390/jcm15041435)
Supplement: Supplementary file 1 [file jcm-15-01435-s001.zip]

Archive with 1 entries (1 files):
- jcm-4082847-supplementary.pdf
